# Supplementary material for: Decoding dynamic visual scenes across the brain hierarchy
Source: PLoS Comput Biol. 2024 Aug 2;20(8):e1012297. doi: 10.1371/journal.pcbi.1012297 (PMC11324145; doi:10.1371/journal.pcbi.1012297)
Supplement: S1 Table — (XLSX) [file pcbi.1012297.s001.xlsx]

## Sheet: Sheet1
Brain Area	VISp	VISI	VISrl	VISal	VISpm	VISam	LGN	LP	APN	CA1	DG	SUB	CA3
Cell Units	2015	933	1415	1553	879	1506	899	1448	667	2443	696	463	355
