# Supplementary material for: Decoding dynamic visual scenes across the brain hierarchy
Source: PLoS Comput Biol. 2024 Aug 2;20(8):e1012297. doi: 10.1371/journal.pcbi.1012297 (PMC11324145; doi:10.1371/journal.pcbi.1012297)
Supplement: S2 Table — Two anatomical hierarchy indexes (anatomical hierarchy score and hierarchical level) and two measures of receptive field (RF area and RF diameter) were taken from previous studies. (XLSX) [file pcbi.1012297.s002.xlsx]

## Sheet: Sheet1
Brain Area	V1 (VISp)	LM (VISl)	RL (VISrl)	AL (VISal)	PM (VISpm)	AM (VISam)
Anatomical hierarchy score	-0.421	-0.0856	-0.0549	0.0226	0.1124	0.2747
Hierarchical level	0	0.4492	0.5035	0.6886	0.7031	0.8854
RF area	589.23	716.83	646.5	713.86	787.43	769.63
RF diameter	190.42	199.78	350.11	236.31	324.99	272.87
